# Supplementary material for: Sensing of C-Reactive Protein Using an Extended-Gate Field-Effect Transistor with a Tungsten Disulfide-Doped Peptide-Imprinted Conductive Polymer Coating
Source: Biosensors (Basel). 2022 Jan 7;12(1):31. doi: 10.3390/bios12010031 (PMC8774123; doi:10.3390/bios12010031)
Supplement: Supplementary file 1 [file biosensors-12-00031-s001.zip]

Archive with 1 entries (1 files):
- biosensors-1502302-supplementary.pdf
